# Supplementary material for: Spatiotemporal characteristics and primary influencing factors of typical dengue fever epidemics in China
Source: Infect Dis Poverty. 2019 Mar 28;8:24. doi: 10.1186/s40249-019-0533-9 (PMC6440137; doi:10.1186/s40249-019-0533-9)
Supplement: Supplementary file 4 — Statistical characteristics of variables and GAM fitting results. (XLSX 14 kb) [file 40249_2019_533_MOESM4_ESM.xlsx]

## Sheet: Sheet1
Additional file 3 Statistical characteristics of variables and GAM fitting results
Regions	Smooth terms	Mean±standard deviation	Coefficients of variation (C.V., %)	Tolerance	VIF	edf	Ref.df	F	p-value	Deviance explained[1	Included in GAM	Deviance explained[2	AIC
PRD	Pop	537.22±656.90	122.28	0.307	3.262	5.487	5.816	6301.4	<2e-16 ***	0.699	In	0.834	61859.9
	ULR	6.63±18.75	282.71	0.148	6.778	6.893	6.994	1056.2	<2e-16 ***	0.541	In
	NDVI	0.65±0.16	24.44	0.133	7.491	5.849	5.982	667.2	<2e-16 ***	0.418	In
	Hum	80.36±1.23	1.54	0.251	3.98	6.167	6.483	1309.2	<2e-16 ***	0.277	In
	Temp	24.64±1.14	4.64	0.409	2.448	3.869	3.984	208.3	<2e-16 ***	0.257	In
	Road	1.66±2.49	149.86	0.162	6.163	8.015	8.481	205.1	<2e-16 ***	0.672	Not
	GDP	60107.39±105354.19	175.28	0.247	4.042	8.934	8.997	19.85	<2e-16 ***	0.455	Not
	Pre	209.36±13.83	6.61	0.232	4.318	8.961	8.999	4236	<2e-16 ***	0.335	Not
	FLR	56.09±36.28	64.69	0.042	23.807	8.508	8.885	14.04	<2e-16 ***	0.317	Not
	CLR	21.90±23.49	107.27	0.126	7.917	6.532	7.625	2.915	0.00371 **	0.0579	Not
	WLR	6.69±13.94	208.22	0.411	2.433	7.186	8.092	0.922	0.496	0.03	Not
	RLR	3.27±7.22	220.75	0.463	2.158	1.012	1.024	0.341	0.565	0.0013	Not
BYM	ULR	0.08±1.48	1780.91	0.283	3.534	6.475	6.868	12.702	7.10e-16 ***	0.863	In	0.973	826.65
	Road	0.17±0.45	259.67	0.689	1.452	6.999	7	19.823	<2e-16 ***	0.718	In
	NDVI	0.73±0.05	7.35	0.668	1.497	6.969	6.999	8.603	1.54e-10 ***	0.534	In
	Temp	20.69±2.31	11.18	0.423	2.365	6.002	6.18	19.371	<2e-16 ***	0.494	In
	WLR	0.29±1.89	652.03	0.919	1.088	6.999	7	2.814	0.00636 **	0.426	In
	Pre	159.52±12.04	7.55	0.123	8.159	6.495	6.806	7.724	7.23e-09 ***	0.249	In
	Pop	66.20±123.24	186.15	0.133	7.505	8.88	8.991	256.2	<2e-16 ***	0.8	Not
	GDP	757.50±3922.28	517.8	0.324	3.082	8.693	8.906	82.45	<2e-16 ***	0.797	Not
	FLR	62.68±30.88	49.27	0.603	1.66	8.874	8.995	110.7	<2e-16 ***	0.261	Not
	Hum	79.27±2.60	3.27	0.11	9.076	8.971	8.999	181.5	<2e-16 ***	0.229	Not
	CLR	15.65±21.38	136.62	0.352	2.841	8.982	9	17.73	<2e-16 ***	0.155	Not
	RLR	0.20±1.43	718.03	0.807	1.239	8.646	8.962	0.799	0.616	0.044	Not
Signif. codes: 0 ‘***’, 0.001 ‘**’, 0.01 ‘*’, 0.05 ‘.’; [1and[2: Goodness of fit for single factor and model; edf: Estimated degrees of freedom; Ref.df: Reference degree of freedom; Pop: Population density; GDP: Gross domestic product; CLR: Cultivated land ratio; FLR: Forest land ratio; WLR: Water land ratio; ULR: Urban land ratio; RLR: Rural land ratio; Hum: Humidity; Pre: Precipitation; Temp: T…
